# Supplementary material for: Exercised-Induced Hypoalgesia following An Elbow Flexion Low-Load Resistance Exercise with Blood Flow Restriction: A Sham-Controlled Randomized Trial in Healthy Adults
Source: Healthcare (Basel). 2022 Dec 16;10(12):2557. doi: 10.3390/healthcare10122557 (PMC9778505; doi:10.3390/healthcare10122557)
Supplement: Supplementary file 1 [file healthcare-10-02557-s001.zip]

Archive with 2 entries (2 files):
- healthcare-2032975-Supplementary Figure S1.pdf
- healthcare-2032975-Supplementary Tables.pdf
